# Supplementary material for: Fabricating Polymer/Surfactant/Cyclodextrin Hybrid Particles for Possible Nose-to-Brain Delivery of Ropinirole Hydrochloride: In Vitro and Ex Vivo Evaluation
Source: Int J Mol Sci. 2024 Jan 18;25(2):1162. doi: 10.3390/ijms25021162 (PMC10816138; doi:10.3390/ijms25021162)
Supplement: Supplementary file 1 [file ijms-25-01162-s001.zip]

Archive with 1 entries (1 files):
- ijms-2815107-supplementary.pdf
